# Supplementary material for: A Local Experience of Antibiotic Lock Therapy as an Adjunctive Treatment for Central Venous Catheter-Related Bloodstream Infections in Pediatric Oncology and Hematology Patients
Source: Children (Basel). 2024 Aug 14;11(8):983. doi: 10.3390/children11080983 (PMC11352447; doi:10.3390/children11080983)
Supplement: Supplementary file 1 [file children-11-00983-s001.zip]

Archive with 1 entries (1 files):
- children-3029181-supplementary.pdf
